# Supplementary material for: Prognostic Value of PLR, SIRI, PIV, SII, and NLR in Non-Muscle Invasive Bladder Cancer: Can Inflammatory Factors Influence Pathogenesis and Outcomes?
Source: Cancers (Basel). 2025 Jun 28;17(13):2189. doi: 10.3390/cancers17132189 (PMC12248968; doi:10.3390/cancers17132189)
Supplement: Supplementary file 1 [file cancers-17-02189-s001.zip]

Archive with 1 entries (1 files):
- cancers-3703334-supplementary.pdf
